# Supplementary material for: Long-Term Suppressive Antimicrobial Therapy in Prosthetic Vascular Graft Infection: A Retrospective Evaluation of a Cohort of Patients Enrolled at Tor Vergata Hospital in Rome
Source: Open Forum Infect Dis. 2026 Jun 5;13(6):ofag327. doi: 10.1093/ofid/ofag327 (PMC13263525; doi:10.1093/ofid/ofag327)
Supplement: ofag327_Supplementary_Data [file ofag327_supplementary_data.zip]

Archive with 3 entries (3 files):
- s1.tiff
- s2.tiff
- Supplementary material.docx
